# Supplementary material for: Diagnostic Accuracy of Point-of-Care Gram Stains in Obstructive Pyelonephritis due to Ureteral Stones
Source: Open Forum Infect Dis. 2024 Feb 2;11(3):ofae026. doi: 10.1093/ofid/ofae026 (PMC10913829; doi:10.1093/ofid/ofae026)
Supplement: ofae026_Supplementary_Data [file ofae026_supplementary_data.zip]

Archive with 3 entries (3 files):
- Supplement 3.docx
- Supplement 1.docx
- Supplement 2.docx
